# Supplementary material for: Candida auris in Intensive Care Setting: The First Case Reported in Portugal
Source: J Fungi (Basel). 2023 Aug 9;9(8):837. doi: 10.3390/jof9080837 (PMC10455255; doi:10.3390/jof9080837)
Supplement: Supplementary file 1 [file jof-09-00837-s001.zip › Table_S1.xlsx]

## Sheet: CANAU_PT
Reference	B8441
Genome size	12365959
Scaffolds	15
N50	1083522
Clade	I
Origin	Pakistan
Sample	SRA	Analysis	Clade	Country	Collection Date	FCZ* (AFST)	AMB* (AFST)	MCF* (AFST)	Specimen Source	Average coverage
15B5	ERR2299868	General	I	United Kingdom	2017-09-04	Resistant	NA	NA	urine	109.043
16I29b	ERR2299873	General	I	United Kingdom	2017-09-11	Resistant	NA	NA	tissue	45.7051
AA-200	SRR10461266	General, III-specific	III	Spain	2016-06-28	Resistant	Not resistant	Not resistant	Blood	47.0993
AA-214	SRR10461265	General, III-specific	III	Spain	2016-08-28	Resistant	Not resistant	Not resistant	Blood	42.3592
B11205	SRR3883436	General	I	India	2015-11-20	Resistant	Not resistant	Not resistant	throat	129.098
B11220	SRR3883452	General	II	Japan	2014-08-15	Resistant	Resistant	Not resistant	Chest wound	127.178
B11221	SRR3883453	III-specific	III	South Africa	2012-10-23	Resistant	Not resistant	Not resistant	Blood	91.4597
B11222	SRR3883454	III-specific	III	South Africa	2012-10-15	Resistant	Not resistant	Not resistant	Urine	84.6572
B11223	SRR3883455	III-specific	III	South Africa	2013-01-15	Resistant	Not resistant	Not resistant	Blood	72.8691
B11224	SRR3883456	III-specific	III	South Africa	2013-10-12	Resistant	Not resistant	Not resistant	Blood	82.0123
B11225	SRR3883457	III-specific	III	South Africa	2014-04-20	Resistant	Not resistant	Not resistant	Blood	90.6363
B11226	SRR3883458	III-specific	III	South Africa	2014-03-09	Resistant	Not resistant	Not resistant	Blood	69.5383
B11227	SRR3883459	III-specific	III	South Africa	2014-03-16	Resistant	Not resistant	Not resistant	Blood	94.4715
B11228	SRR3883461	III-specific	III	South Africa	2014-03-18	Resistant	Not resistant	Not resistant	Blood	107.313
B11229	SRR3883462	III-specific	III	South Africa	2014-04-21	Resistant	Not resistant	Not resistant	Blood	96.345
B11230	SRR3883463	III-specific	III	South Africa	2014-03-13	Resistant	Not resistant	Not resistant	Urine	72.4351
B11843	SRR7909220	General	IV	United States	2016-05-21	Resistant	Not resistant	Not resistant	Urine (catheter)	56.4355
B11894	SRR10461257	General	IV	Israel	18/01/2016	Resistant	Not resistant	Not resistant	Blood	68.0051
B12037	SRR10461253	General, III-specific	III	Canada	2008-11-05	Not resistant	Not resistant	Not resistant	Burn Wound	88.4075
B12101	SRR10461183	General	IV	Panama	2017-03-16	Resistant	Not resistant	Not resistant	Hip tissue	78.8236
B12186	SRR10461195	General	IV	Venezuela	2016-09-28	Resistant	Not resistant	Not resistant	Urine	86.2807
B12342	SRR7140018	General	IV	Colombia	19/10/2015	Resistant	Not resistant	Not resistant	Right leg	96.6899
B12631	SRR7909359	General, III-specific	III	United States	2016-11-15	Resistant	Not resistant	Not resistant	Blood	87.0594
B13463	SRR10461159	General	II	Canada	2013-05-15	Resistant	NA	NA	urine	77.7727
B13464	SRR10461158	General	I	Canada	2015-07-15	Resistant	Not resistant	?	-	49.9065
B16404	SRR10461146	III-specific	III	Kenya	2017-10-16	Resistant	Resistant	Not resistant	Vascath site	99.6343
B16406	SRR10461145	III-specific	III	Kenya	2017-10-30	NA	NA	NA	Bed	81.2755
B16410	SRR10461144	General, III-specific	III	Kenya	2018-06-15	Resistant	Not resistant	Not resistant	Wound	96.169
B16415	SRR10461143	III-specific	III	Kenya	2018-07-16	Not resistant	Not resistant	Not resistant	Blood	74.282
B16417	SRR10461142	III-specific	III	Kenya	2018-06-26	Resistant	Not resistant	Not resistant	Catheter tip	86.8347
B16419	SRR10461141	III-specific	III	Kenya	2018-04-30	Resistant	Not resistant	Resistant	Urine	94.2502
B16431	SRR10461244	III-specific	III	Kenya	2013-10-10	Resistant	Not resistant	Not resistant	Blood	70.0933
B16432	SRR10461211	III-specific	III	Kenya	2013-12-17	Resistant	Not resistant	Not resistant	Blood	85.6088
B16433	SRR10461243	III-specific	III	Kenya	2013-12-17	Resistant	Not resistant	Not resistant	Blood	80.7043
B16436	SRR10461242	III-specific	III	Kenya	2014-01-21	Resistant	Not resistant	Not resistant	Blood	88.931
B16439	SRR10461240	III-specific	III	Kenya	2014-02-11	Resistant	Not resistant	Not resistant	Blood	96.4131
B16440	SRR10461239	III-specific	III	Kenya	2014-02-16	Resistant	Not resistant	Not resistant	Blood	89.8204
B16441	SRR10461238	III-specific	III	Kenya	2013-10-22	Resistant	Not resistant	Not resistant	Blood	90.6935
B16445	SRR10461236	III-specific	III	Kenya	2014-03-21	Resistant	Not resistant	Not resistant	Blood	105.99
B16451	SRR10461234	III-specific	III	Kenya	2014-04-07	Resistant	Not resistant	Not resistant	Blood	92.1056
B16454	SRR10461233	III-specific	III	Kenya	2014-04-15	Resistant	Not resistant	Not resistant	Blood	82.5758
B16457	SRR10461232	III-specific	III	Kenya	2014-05-22	Resistant	Not resistant	Resistant	Urine	122.117
B16459	SRR10461231	III-specific	III	Kenya	2014-08-16	Resistant	Not resistant	Not resistant	Pleural	121.867
B16461	SRR10461230	III-specific	III	Kenya	2014-10-08	Resistant	Not resistant	Not resistant	Blood	123.269
B16466	SRR10461229	III-specific	III	Kenya	2015-01-21	Resistant	Not resistant	Not resistant	Blood	73.1461
B16467	SRR10461228	III-specific	III	Kenya	2015-02-02	Resistant	Not resistant	Not resistant	Vascular tip	87.0039
B16469	SRR10461227	III-specific	III	Kenya	2015-02-09	Resistant	Not resistant	Not resistant	Blood	65.3436
B16473	SRR10461225	III-specific	III	Kenya	2015-07-27	Resistant	Not resistant	Not resistant	Blood	84.6161
B16481	SRR10461222	III-specific	III	Kenya	2016-02-27	Resistant	Not resistant	Not resistant	Blood	107.245
B16482	SRR10461221	III-specific	III	Kenya	2016-03-02	Resistant	Not resistant	Not resistant	Blood	115.075
B16484	SRR10461220	III-specific	III	Kenya	2016-03-21	Resistant	Not resistant	Not resistant	Blood	82.6339
B16485	SRR10461219	III-specific	III	Kenya	2013-11-05	Resistant	Not resistant	Not resistant	Blood	87.1747
B16491	SRR10461216	III-specific	III	Kenya	2017-10-02	Resistant	Not resistant	Not resistant	Pleural	89.152
B16496	SRR10461215	III-specific	III	Kenya	2013-11-05	Resistant	Not resistant	Not resistant	Blood	84.1428
B16504	SRR10461213	III-specific	III	Kenya	2017-10-23	Resistant	Not resistant	Not resistant	Blood	68.9205
B16507	SRR10461212	III-specific	III	Kenya	2013-12-14	Resistant	Not resistant	Resistant	Urine	123.912
B16514	SRR10461207	III-specific	III	Kenya	2017-07-05	Resistant	Not resistant	Not resistant	Blood	56.6152
B16519	SRR10461205	III-specific	III	Kenya	2018-03-07	Resistant	Not resistant	Not resistant	Urine	56.3994
B8441	SRR10851769	General	I	Pakistan	2017-07-25	Resistant	NA	NA	Blood	reference
CA_S97	SRR7657927	General, III-specific	III	Australia	2005-06-30	Not resistant	Not resistant	Not resistant	Auditory canal	175.738
CaurisPT_1_2022	TO INCLUDE	General, III-specific	III	Portugal	2022	Resistant	Not resistant	Not resistant	Bronchoalveolar lavage	76.9609
CNRMA15-337	SRR10723348	General	I	France	2017-05-15	Resistant	Not resistant	Not resistant	Bone	392.324
CNRMA17-624	SRR10723347	General	I	France	2014-04-07	Resistant	Not resistant	Not resistant	Ear fluid	322.948
NRZ-2015-214	SRR10292114	General	I	Germany	2012-10-18	Not resistant	Not resistant	Not resistant	Ear fluid	154.791
NRZ-2017-288	SRR10292311	General	I	Germany	2016-09-15	Not resistant	Not resistant	Not resistant	Ear fluid	179.953
NRZ-2017-367	SRR10292063	General	I	Germany	2015-05-15	Not resistant	Resistant	Not resistant	Environmental	112.816
NRZ-2017-394-1	SRR10277313	General	I	Germany	2017-08-15	Resistant	Not resistant	Not resistant	Blood	151.808
