# Supplementary material for: Candida auris in Intensive Care Setting: The First Case Reported in Portugal
Source: J Fungi (Basel). 2023 Aug 9;9(8):837. doi: 10.3390/jof9080837 (PMC10455255; doi:10.3390/jof9080837)
Supplement: Supplementary file 1 [file jof-09-00837-s001.zip › Table_S2.xlsx]

## Sheet: CANAU_PT_char_final_INTEREST
Scaffold_gene	Start_gene	End_gene	Gene	Scaffold_mutation	Start_mutation	End_mutation	Classification	Code	Position_AA	Ref_AA	Alt_AA
PEKT02000009.1	76557	79076	ALS3	PEKT02000009.1	76909	76910	Synonymous	cds-PIS49475.1
PEKT02000006.1	767294	769879	ALS4	PEKT02000006.1	767397	767398	Synonymous	cds-PIS54802.1
PEKT02000006.1	767294	769879	ALS4	PEKT02000006.1	767465	767466	Non-synonymous	cds-PIS54802.1	58	E	G
PEKT02000006.1	767294	769879	ALS4	PEKT02000006.1	767577	767578	Synonymous	cds-PIS54802.1
PEKT02000006.1	767294	769879	ALS4	PEKT02000006.1	767586	767587	Synonymous	cds-PIS54802.1
PEKT02000006.1	767294	769879	ALS4	PEKT02000006.1	767592	767593	Synonymous	cds-PIS54802.1
PEKT02000006.1	767294	769879	ALS4	PEKT02000006.1	767595	767596	Synonymous	cds-PIS54802.1
PEKT02000006.1	767294	769879	ALS4	PEKT02000006.1	767619	767620	Synonymous	cds-PIS54802.1
PEKT02000006.1	767294	769879	ALS4	PEKT02000006.1	767714	767715	Non-synonymous	cds-PIS54802.1	141	S	R
PEKT02000006.1	767294	769879	ALS4	PEKT02000006.1	767722	767723	Non-synonymous	cds-PIS54802.1	144	K	E
PEKT02000006.1	767294	769879	ALS4	PEKT02000006.1	767748	767749	Synonymous	cds-PIS54802.1
PEKT02000006.1	767294	769879	ALS4	PEKT02000006.1	767799	767800	Synonymous	cds-PIS54802.1
PEKT02000006.1	767294	769879	ALS4	PEKT02000006.1	767836	767837	Synonymous	cds-PIS54802.1
PEKT02000006.1	767294	769879	ALS4	PEKT02000006.1	767889	767890	Synonymous	cds-PIS54802.1
PEKT02000006.1	767294	769879	ALS4	PEKT02000006.1	767919	767920	Non-synonymous	cds-PIS54802.1	209	H	Q
PEKT02000006.1	767294	769879	ALS4	PEKT02000006.1	767945	767946	Non-synonymous	cds-PIS54802.1	218	S	F
PEKT02000006.1	767294	769879	ALS4	PEKT02000006.1	768051	768052	Synonymous	cds-PIS54802.1
PEKT02000006.1	767294	769879	ALS4	PEKT02000006.1	768192	768193	Synonymous	cds-PIS54802.1
PEKT02000006.1	767294	769879	ALS4	PEKT02000006.1	768438	768439	Synonymous	cds-PIS54802.1
PEKT02000006.1	767294	769879	ALS4	PEKT02000006.1	768678	768679	Synonymous	cds-PIS54802.1
PEKT02000006.1	767294	769879	ALS4	PEKT02000006.1	768690	768691	Synonymous	cds-PIS54802.1
PEKT02000006.1	767294	769879	ALS4	PEKT02000006.1	768729	768730	Synonymous	cds-PIS54802.1
PEKT02000006.1	767294	769879	ALS4	PEKT02000006.1	768738	768739	Synonymous	cds-PIS54802.1
PEKT02000006.1	767294	769879	ALS4	PEKT02000006.1	768828	768829	Synonymous	cds-PIS54802.1
PEKT02000006.1	767294	769879	ALS4	PEKT02000006.1	768854	768855	Non-synonymous	cds-PIS54802.1	521	S	N
PEKT02000006.1	767294	769879	ALS4	PEKT02000006.1	768859	768860	Non-synonymous	cds-PIS54802.1	523	D	N
PEKT02000006.1	767294	769879	ALS4	PEKT02000006.1	768939	768940	Synonymous	cds-PIS54802.1
PEKT02000006.1	767294	769879	ALS4	PEKT02000006.1	768953	768954	Non-synonymous	cds-PIS54802.1	554	G	E
PEKT02000006.1	767294	769879	ALS4	PEKT02000006.1	769038	769039	Synonymous	cds-PIS54802.1
PEKT02000006.1	767294	769879	ALS4	PEKT02000006.1	769049	769050	Non-synonymous	cds-PIS54802.1	586	G	D
PEKT02000006.1	767294	769879	ALS4	PEKT02000006.1	769065	769066	Synonymous	cds-PIS54802.1
PEKT02000006.1	767294	769879	ALS4	PEKT02000006.1	769105	769106	Non-synonymous	cds-PIS54802.1	605	S	T
PEKT02000006.1	767294	769879	ALS4	PEKT02000006.1	769129	769130	Non-synonymous	cds-PIS54802.1	613	T	A
PEKT02000006.1	767294	769879	ALS4	PEKT02000006.1	769173	769174	Synonymous	cds-PIS54802.1
PEKT02000006.1	767294	769879	ALS4	PEKT02000006.1	769180	769181	Non-synonymous	cds-PIS54802.1	630	E	K
PEKT02000006.1	767294	769879	ALS4	PEKT02000006.1	769259	769260	Non-synonymous	cds-PIS54802.1	656	A	V
PEKT02000006.1	767294	769879	ALS4	PEKT02000006.1	769329	769330	Synonymous	cds-PIS54802.1
PEKT02000006.1	767294	769879	ALS4	PEKT02000006.1	769350	769351	Synonymous	cds-PIS54802.1
PEKT02000006.1	767294	769879	ALS4	PEKT02000006.1	769359	769360	Synonymous	cds-PIS54802.1
PEKT02000006.1	767294	769879	ALS4	PEKT02000006.1	769370	769371	Non-synonymous	cds-PIS54802.1	693	S	L
PEKT02000006.1	767294	769879	ALS4	PEKT02000006.1	769371	769372	Synonymous	cds-PIS54802.1
PEKT02000006.1	767294	769879	ALS4	PEKT02000006.1	769385	769386	Non-synonymous	cds-PIS54802.1	698	T	R
PEKT02000006.1	767294	769879	ALS4	PEKT02000006.1	769386	769387	Synonymous	cds-PIS54802.1
PEKT02000006.1	767294	769879	ALS4	PEKT02000006.1	769464	769465	Synonymous	cds-PIS54802.1
PEKT02000006.1	767294	769879	ALS4	PEKT02000006.1	769465	769466	Synonymous	cds-PIS54802.1
PEKT02000006.1	767294	769879	ALS4	PEKT02000006.1	769468	769469	Non-synonymous	cds-PIS54802.1	726	K	Q
PEKT02000006.1	767294	769879	ALS4	PEKT02000006.1	769473	769474	Synonymous	cds-PIS54802.1
PEKT02000006.1	767294	769879	ALS4	PEKT02000006.1	769491	769492	Synonymous	cds-PIS54802.1
PEKT02000006.1	767294	769879	ALS4	PEKT02000006.1	769500	769501	Non-synonymous	cds-PIS54802.1	736	K	N
PEKT02000006.1	767294	769879	ALS4	PEKT02000006.1	769524	769525	Synonymous	cds-PIS54802.1
PEKT02000006.1	767294	769879	ALS4	PEKT02000006.1	769527	769528	Synonymous	cds-PIS54802.1
PEKT02000006.1	767294	769879	ALS4	PEKT02000006.1	769530	769531	Synonymous	cds-PIS54802.1
PEKT02000006.1	767294	769879	ALS4	PEKT02000006.1	769531	769532	Non-synonymous	cds-PIS54802.1	747	E	Q
PEKT02000006.1	767294	769879	ALS4	PEKT02000006.1	769551	769552	Synonymous	cds-PIS54802.1
PEKT02000006.1	767294	769879	ALS4	PEKT02000006.1	769562	769563	Non-synonymous	cds-PIS54802.1	757	Y	C
PEKT02000006.1	767294	769879	ALS4	PEKT02000006.1	769636	769637	Non-synonymous	cds-PIS54802.1	782	G	S
PEKT02000006.1	767294	769879	ALS4	PEKT02000006.1	769641	769642	Synonymous	cds-PIS54802.1
PEKT02000006.1	767294	769879	ALS4	PEKT02000006.1	769653	769654	Synonymous	cds-PIS54802.1
PEKT02000006.1	767294	769879	ALS4	PEKT02000006.1	769659	769660	Synonymous	cds-PIS54802.1
PEKT02000006.1	767294	769879	ALS4	PEKT02000006.1	769669	769670	Non-synonymous	cds-PIS54802.1	793	S	G
PEKT02000006.1	767294	769879	ALS4	PEKT02000006.1	769670	769671	Non-synonymous	cds-PIS54802.1	793	S	N
PEKT02000006.1	767294	769879	ALS4	PEKT02000006.1	769688	769689	Non-synonymous	cds-PIS54802.1	799	Q	S
PEKT02000006.1	767294	769879	ALS4	PEKT02000006.1	769703	769704	Non-synonymous	cds-PIS54802.1	804	G	E
PEKT02000006.1	767294	769879	ALS4	PEKT02000006.1	769713	769714	Synonymous	cds-PIS54802.1
PEKT02000002.1	382247	383497	arg1	PEKT02000002.1	382293	382294	Synonymous	cds-PIS58196.1
PEKT02000001.1	348521	353047	cdr1	PEKT02000001.1	352981	352982	Synonymous	cds-PIS58716.1
PEKT02000001.1	348521	353047	cdr1	PEKT02000001.1	353002	353003	Synonymous	cds-PIS58716.1
PEKT02000001.1	1017543	1021961	cdr4	PEKT02000001.1	1017677	1017678	Non-synonymous	cds-PIS59014.1	46	T	S
PEKT02000001.1	1017543	1021961	cdr4	PEKT02000001.1	1018376	1018377	Non-synonymous	cds-PIS59014.1	279	L	I
PEKT02000001.1	1017543	1021961	cdr4	PEKT02000001.1	1018833	1018834	Non-synonymous	cds-PIS59014.1	431	L	W
PEKT02000007.1	522933	524420	EFG1	PEKT02000007.1	522964	522965	Synonymous	cds-PIS51259.1
PEKT02000007.1	522933	524420	EFG1	PEKT02000007.1	523721	523722	Non-synonymous	cds-PIS51259.1	264	G	S
PEKT02000007.1	522933	524420	EFG1	PEKT02000007.1	524220	524221	Non-synonymous	cds-PIS51259.1	430	G	D
PEKT02000003.1	832733	834307	erg11	PEKT02000003.1	833578	833579	Synonymous	cds-PIS56902.1
PEKT02000003.1	832733	834307	erg11	PEKT02000003.1	833931	833932	Non-synonymous	cds-PIS56902.1	126	F	L
PEKT02000003.1	832733	834307	erg11	PEKT02000003.1	833933	833934	Non-synonymous	cds-PIS56902.1	125	V	A
PEKT02000009.1	81029	82369	erg13	PEKT02000009.1	81032	81033	Non-synonymous	cds-PIS49477.1	446	Q	P
PEKT02000009.1	81029	82369	erg13	PEKT02000009.1	81229	81230	Synonymous	cds-PIS49477.1
PEKT02000009.1	81029	82369	erg13	PEKT02000009.1	81238	81239	Synonymous	cds-PIS49477.1
PEKT02000009.1	81029	82369	erg13	PEKT02000009.1	81338	81339	Non-synonymous	cds-PIS49477.1	344	S	N
PEKT02000009.1	81029	82369	erg13	PEKT02000009.1	82204	82205	Synonymous	cds-PIS49477.1
PEKT02000009.1	81029	82369	erg13	PEKT02000009.1	82234	82235	Synonymous	cds-PIS49477.1
PEKT02000010.1	110202	110858	erg2	PEKT02000010.1	110293	110294	Synonymous	cds-PIS48258.1
PEKT02000010.1	110202	110858	erg2	PEKT02000010.1	110317	110318	Non-synonymous	cds-PIS48258.1	39	D	E
PEKT02000010.1	110202	110858	erg2	PEKT02000010.1	110377	110378	Synonymous	cds-PIS48258.1
PEKT02000010.1	110202	110858	erg2	PEKT02000010.1	110491	110492	Synonymous	cds-PIS48258.1
PEKT02000007.1	910738	912063	erg24	PEKT02000007.1	910952	910953	Synonymous	cds-PIS51445.1
PEKT02000007.1	910738	912063	erg24	PEKT02000007.1	911257	911258	Non-synonymous	cds-PIS51445.1	174	R	K
PEKT02000007.1	910738	912063	erg24	PEKT02000007.1	911384	911385	Synonymous	cds-PIS51445.1
PEKT02000007.1	2369962	2371053	erg3	PEKT02000007.1	2370423	2370424	Synonymous	cds-PIS52126.1
PEKT02000007.1	2369962	2371053	erg3	PEKT02000007.1	2370633	2370634	Synonymous	cds-PIS52126.1
PEKT02000007.1	2369962	2371053	erg3	PEKT02000007.1	2370687	2370688	Synonymous	cds-PIS52126.1
PEKT02000007.1	2369962	2371053	erg3	PEKT02000007.1	2370711	2370712	Synonymous	cds-PIS52126.1
PEKT02000007.1	2369962	2371053	erg3	PEKT02000007.1	2370729	2370730	Synonymous	cds-PIS52126.1
PEKT02000007.1	2369962	2371053	erg3	PEKT02000007.1	2370732	2370733	Synonymous	cds-PIS52126.1
PEKT02000007.1	2369962	2371053	erg3	PEKT02000007.1	2370759	2370760	Synonymous	cds-PIS52126.1
PEKT02000007.1	2369962	2371053	erg3	PEKT02000007.1	2370822	2370823	Synonymous	cds-PIS52126.1
PEKT02000007.1	2369962	2371053	erg3	PEKT02000007.1	2370879	2370880	Synonymous	cds-PIS52126.1
PEKT02000010.1	960572	961699	erg6	PEKT02000010.1	960724	960725	Synonymous	cds-PIS48640.1
PEKT02000010.1	960572	961699	erg6	PEKT02000010.1	961477	961478	Synonymous	cds-PIS48640.1
PEKT02000002.1	1002873	1008539	fks1	PEKT02000002.1	1002959	1002960	Synonymous	cds-PIS58465.1
PEKT02000002.1	1002873	1008539	fks1	PEKT02000002.1	1003790	1003791	Synonymous	cds-PIS58465.1
PEKT02000002.1	1002873	1008539	fks1	PEKT02000002.1	1005545	1005546	Synonymous	cds-PIS58465.1
PEKT02000001.1	819673	821286	flo8	PEKT02000001.1	819807	819808	Synonymous	cds-PIS58942.1
PEKT02000001.1	819673	821286	flo8	PEKT02000001.1	820621	820622	Non-synonymous	cds-PIS58942.1	222	S	N
PEKT02000007.1	3118161	3118817	fur1	PEKT02000007.1	3118265	3118266	Synonymous	cds-PIS52459.1
PEKT02000010.1	115856	117355	HGC1	PEKT02000010.1	116361	116362	Synonymous	cds-PIS48261.1
PEKT02000010.1	115856	117355	HGC1	PEKT02000010.1	116385	116386	Synonymous	cds-PIS48261.1
PEKT02000010.1	115856	117355	HGC1	PEKT02000010.1	116388	116389	Synonymous	cds-PIS48261.1
PEKT02000010.1	115856	117355	HGC1	PEKT02000010.1	116421	116422	Synonymous	cds-PIS48261.1
PEKT02000010.1	115856	117355	HGC1	PEKT02000010.1	116469	116470	Synonymous	cds-PIS48261.1
PEKT02000010.1	115856	117355	HGC1	PEKT02000010.1	116538	116539	Synonymous	cds-PIS48261.1
PEKT02000010.1	115856	117355	HGC1	PEKT02000010.1	116542	116543	Non-synonymous	cds-PIS48261.1	230	K	E
PEKT02000010.1	115856	117355	HGC1	PEKT02000010.1	116547	116548	Synonymous	cds-PIS48261.1
PEKT02000010.1	115856	117355	HGC1	PEKT02000010.1	116556	116557	Synonymous	cds-PIS48261.1
PEKT02000010.1	115856	117355	HGC1	PEKT02000010.1	116604	116605	Synonymous	cds-PIS48261.1
PEKT02000010.1	115856	117355	HGC1	PEKT02000010.1	116607	116608	Synonymous	cds-PIS48261.1
PEKT02000010.1	115856	117355	HGC1	PEKT02000010.1	116637	116638	Synonymous	cds-PIS48261.1
PEKT02000010.1	115856	117355	HGC1	PEKT02000010.1	116655	116656	Synonymous	cds-PIS48261.1
PEKT02000010.1	115856	117355	HGC1	PEKT02000010.1	116754	116755	Synonymous	cds-PIS48261.1
PEKT02000010.1	115856	117355	HGC1	PEKT02000010.1	116790	116791	Synonymous	cds-PIS48261.1
PEKT02000010.1	115856	117355	HGC1	PEKT02000010.1	116895	116896	Synonymous	cds-PIS48261.1
PEKT02000010.1	115856	117355	HGC1	PEKT02000010.1	117001	117002	Non-synonymous	cds-PIS48261.1	383	S	T
PEKT02000010.1	115856	117355	HGC1	PEKT02000010.1	117003	117004	Synonymous	cds-PIS48261.1
PEKT02000010.1	115856	117355	HGC1	PEKT02000010.1	117022	117023	Non-synonymous	cds-PIS48261.1	390	P	T
PEKT02000010.1	115856	117355	HGC1	PEKT02000010.1	117033	117034	Synonymous	cds-PIS48261.1
PEKT02000010.1	115856	117355	HGC1	PEKT02000010.1	117042	117043	Synonymous	cds-PIS48261.1
PEKT02000010.1	115856	117355	HGC1	PEKT02000010.1	117051	117052	Synonymous	cds-PIS48261.1
PEKT02000010.1	115856	117355	HGC1	PEKT02000010.1	117063	117064	Synonymous	cds-PIS48261.1
PEKT02000010.1	115856	117355	HGC1	PEKT02000010.1	117126	117127	Synonymous	cds-PIS48261.1
PEKT02000010.1	115856	117355	HGC1	PEKT02000010.1	117148	117149	Non-synonymous	cds-PIS48261.1	432	P	S
PEKT02000010.1	115856	117355	HGC1	PEKT02000010.1	117210	117211	Synonymous	cds-PIS48261.1
PEKT02000010.1	115856	117355	HGC1	PEKT02000010.1	117234	117235	Synonymous	cds-PIS48261.1
PEKT02000010.1	115856	117355	HGC1	PEKT02000010.1	117261	117262	Synonymous	cds-PIS48261.1
PEKT02000007.1	2916752	2918401	mdr1	PEKT02000007.1	2917051	2917052	Synonymous	cds-PIS52366.1
PEKT02000007.1	2916752	2918401	mdr1	PEKT02000007.1	2917119	2917120	Non-synonymous	cds-PIS52366.1	428	V	I
PEKT02000007.1	2916752	2918401	mdr1	PEKT02000007.1	2917543	2917544	Non-synonymous	cds-PIS52366.1	286	L	F
PEKT02000010.1	306499	309288	mdr1	PEKT02000010.1	306707	306708	Synonymous	cds-PIS48345.1
PEKT02000010.1	306499	309288	mdr1	PEKT02000010.1	306725	306726	Synonymous	cds-PIS48345.1
PEKT02000010.1	306499	309288	mdr1	PEKT02000010.1	307820	307821	Synonymous	cds-PIS48345.1
PEKT02000010.1	306499	309288	mdr1	PEKT02000010.1	308743	308744	Non-synonymous	cds-PIS48345.1	749	R	K
PEKT02000010.1	306499	309288	mdr1	PEKT02000010.1	309251	309252	Synonymous	cds-PIS48345.1
PEKT02000007.1	1899950	1901326	met15	PEKT02000007.1	1900062	1900063	Synonymous	cds-PIS51908.1
PEKT02000007.1	1899950	1901326	met15	PEKT02000007.1	1900140	1900141	Synonymous	cds-PIS51908.1
PEKT02000007.1	1899950	1901326	met15	PEKT02000007.1	1900188	1900189	Synonymous	cds-PIS51908.1
PEKT02000007.1	1899950	1901326	met15	PEKT02000007.1	1900347	1900348	Synonymous	cds-PIS51908.1
PEKT02000007.1	1899950	1901326	met15	PEKT02000007.1	1900383	1900384	Synonymous	cds-PIS51908.1
PEKT02000007.1	1899950	1901326	met15	PEKT02000007.1	1900401	1900402	Synonymous	cds-PIS51908.1
PEKT02000007.1	1899950	1901326	met15	PEKT02000007.1	1900416	1900417	Synonymous	cds-PIS51908.1
PEKT02000007.1	1899950	1901326	met15	PEKT02000007.1	1900450	1900451	Non-synonymous	cds-PIS51908.1	168	I	V
PEKT02000007.1	1899950	1901326	met15	PEKT02000007.1	1900452	1900453	Synonymous	cds-PIS51908.1
PEKT02000007.1	1899950	1901326	met15	PEKT02000007.1	1900542	1900543	Synonymous	cds-PIS51908.1
PEKT02000007.1	1899950	1901326	met15	PEKT02000007.1	1900596	1900597	Synonymous	cds-PIS51908.1
PEKT02000007.1	1899950	1901326	met15	PEKT02000007.1	1900725	1900726	Synonymous	cds-PIS51908.1
PEKT02000007.1	1899950	1901326	met15	PEKT02000007.1	1901202	1901203	Synonymous	cds-PIS51908.1
PEKT02000007.1	1899950	1901326	met15	PEKT02000007.1	1901264	1901265	Non-synonymous	cds-PIS51908.1	439	S	*
PEKT02000007.1	3093802	3096522	mrr1	PEKT02000007.1	3095740	3095741	Non-synonymous	cds-PIS52445.1	647	N	T
PEKT02000008.1	627821	630376	mrr1	PEKT02000008.1	628758	628759	Non-synonymous	cds-PIS50525.1	540	K	Q
PEKT02000008.1	627821	630376	mrr1	PEKT02000008.1	628977	628978	Non-synonymous	cds-PIS50525.1	467	S	P
PEKT02000008.1	627821	630376	mrr1	PEKT02000008.1	628993	628994	Synonymous	cds-PIS50525.1
PEKT02000008.1	627821	630376	mrr1	PEKT02000008.1	629518	629519	Synonymous	cds-PIS50525.1
PEKT02000008.1	627821	630376	mrr1	PEKT02000008.1	629565	629566	Non-synonymous	cds-PIS50525.1	271	L	S
PEKT02000008.1	627821	630376	mrr1	PEKT02000008.1	629968	629969	Synonymous	cds-PIS50525.1
PEKT02000008.1	627821	630376	mrr1	PEKT02000008.1	630271	630272	Synonymous	cds-PIS50525.1
PEKT02000008.1	627821	630376	mrr1	PEKT02000008.1	630354	630355	Synonymous	cds-PIS50525.1
PEKT02000009.1	327986	330316	opt1	PEKT02000009.1	328149	328150	Synonymous	cds-PIS49578.1
PEKT02000009.1	327986	330316	opt1	PEKT02000009.1	328179	328180	Synonymous	cds-PIS49578.1
PEKT02000009.1	327986	330316	opt1	PEKT02000009.1	328299	328300	Synonymous	cds-PIS49578.1
PEKT02000009.1	327986	330316	opt1	PEKT02000009.1	328308	328309	Synonymous	cds-PIS49578.1
PEKT02000009.1	327986	330316	opt1	PEKT02000009.1	328329	328330	Synonymous	cds-PIS49578.1
PEKT02000009.1	327986	330316	opt1	PEKT02000009.1	328416	328417	Synonymous	cds-PIS49578.1
PEKT02000009.1	327986	330316	opt1	PEKT02000009.1	328857	328858	Synonymous	cds-PIS49578.1
PEKT02000009.1	327986	330316	opt1	PEKT02000009.1	329109	329110	Synonymous	cds-PIS49578.1
PEKT02000009.1	327986	330316	opt1	PEKT02000009.1	329202	329203	Synonymous	cds-PIS49578.1
PEKT02000009.1	327986	330316	opt1	PEKT02000009.1	329232	329233	Synonymous	cds-PIS49578.1
PEKT02000009.1	327986	330316	opt1	PEKT02000009.1	329241	329242	Synonymous	cds-PIS49578.1
PEKT02000009.1	327986	330316	opt1	PEKT02000009.1	329259	329260	Synonymous	cds-PIS49578.1
PEKT02000009.1	327986	330316	opt1	PEKT02000009.1	329319	329320	Synonymous	cds-PIS49578.1
PEKT02000009.1	327986	330316	opt1	PEKT02000009.1	329823	329824	Synonymous	cds-PIS49578.1
PEKT02000003.1	126194	130654	snq2	PEKT02000003.1	126264	126265	Non-synonymous	cds-PIS56588.1	1464	E	K
PEKT02000003.1	126194	130654	snq2	PEKT02000003.1	127834	127835	Synonymous	cds-PIS56588.1
PEKT02000003.1	126194	130654	snq2	PEKT02000003.1	128239	128240	Synonymous	cds-PIS56588.1
PEKT02000003.1	126194	130654	snq2	PEKT02000003.1	130498	130499	Non-synonymous	cds-PIS56588.1	52	K	N
PEKT02000008.1	853805	858163	snq2	PEKT02000008.1	854029	854030	Synonymous	cds-PIS50624.1
PEKT02000008.1	853805	858163	snq2	PEKT02000008.1	854224	854225	Synonymous	cds-PIS50624.1
PEKT02000008.1	853805	858163	snq2	PEKT02000008.1	854320	854321	Synonymous	cds-PIS50624.1
PEKT02000008.1	853805	858163	snq2	PEKT02000008.1	854569	854570	Synonymous	cds-PIS50624.1
PEKT02000008.1	853805	858163	snq2	PEKT02000008.1	856822	856823	Synonymous	cds-PIS50624.1
PEKT02000008.1	853805	858163	snq2	PEKT02000008.1	858040	858041	Synonymous	cds-PIS50624.1
PEKT02000009.1	811685	814102	tac1	PEKT02000009.1	811704	811705	Synonymous	cds-PIS49792.1
PEKT02000009.1	811685	814102	tac1	PEKT02000009.1	811720	811721	Non-synonymous	cds-PIS49792.1	13	V	I
PEKT02000009.1	811685	814102	tac1	PEKT02000009.1	811795	811796	Synonymous	cds-PIS49792.1
PEKT02000009.1	811685	814102	tac1	PEKT02000009.1	811872	811873	Synonymous	cds-PIS49792.1
PEKT02000009.1	811685	814102	tac1	PEKT02000009.1	811908	811909	Synonymous	cds-PIS49792.1
PEKT02000009.1	811685	814102	tac1	PEKT02000009.1	812029	812030	Non-synonymous	cds-PIS49792.1	116	S	A
PEKT02000009.1	811685	814102	tac1	PEKT02000009.1	812085	812086	Synonymous	cds-PIS49792.1
PEKT02000009.1	811685	814102	tac1	PEKT02000009.1	812117	812118	Non-synonymous	cds-PIS49792.1	145	V	E
PEKT02000009.1	811685	814102	tac1	PEKT02000009.1	812129	812130	Non-synonymous	cds-PIS49792.1	149	G	D
PEKT02000009.1	811685	814102	tac1	PEKT02000009.1	812166	812167	Synonymous	cds-PIS49792.1
PEKT02000009.1	811685	814102	tac1	PEKT02000009.1	812232	812233	Synonymous	cds-PIS49792.1
PEKT02000009.1	811685	814102	tac1	PEKT02000009.1	812262	812263	Synonymous	cds-PIS49792.1
PEKT02000009.1	811685	814102	tac1	PEKT02000009.1	812388	812389	Synonymous	cds-PIS49792.1
PEKT02000009.1	811685	814102	tac1	PEKT02000009.1	812481	812482	Synonymous	cds-PIS49792.1
PEKT02000009.1	811685	814102	tac1	PEKT02000009.1	812496	812497	Synonymous	cds-PIS49792.1
PEKT02000009.1	811685	814102	tac1	PEKT02000009.1	812508	812509	Synonymous	cds-PIS49792.1
PEKT02000009.1	811685	814102	tac1	PEKT02000009.1	812568	812569	Synonymous	cds-PIS49792.1
PEKT02000009.1	811685	814102	tac1	PEKT02000009.1	812583	812584	Synonymous	cds-PIS49792.1
PEKT02000009.1	811685	814102	tac1	PEKT02000009.1	812655	812656	Synonymous	cds-PIS49792.1
PEKT02000009.1	811685	814102	tac1	PEKT02000009.1	812745	812746	Synonymous	cds-PIS49792.1
PEKT02000009.1	811685	814102	tac1	PEKT02000009.1	812952	812953	Synonymous	cds-PIS49792.1
PEKT02000009.1	811685	814102	tac1	PEKT02000009.1	812967	812968	Synonymous	cds-PIS49792.1
PEKT02000009.1	811685	814102	tac1	PEKT02000009.1	813090	813091	Synonymous	cds-PIS49792.1
PEKT02000009.1	811685	814102	tac1	PEKT02000009.1	813162	813163	Synonymous	cds-PIS49792.1
PEKT02000009.1	811685	814102	tac1	PEKT02000009.1	813171	813172	Synonymous	cds-PIS49792.1
PEKT02000009.1	811685	814102	tac1	PEKT02000009.1	813174	813175	Synonymous	cds-PIS49792.1
PEKT02000009.1	811685	814102	tac1	PEKT02000009.1	813183	813184	Non-synonymous	cds-PIS49792.1	500	D	E
PEKT02000009.1	811685	814102	tac1	PEKT02000009.1	813187	813188	Synonymous	cds-PIS49792.1
PEKT02000009.1	811685	814102	tac1	PEKT02000009.1	813222	813223	Synonymous	cds-PIS49792.1
PEKT02000009.1	811685	814102	tac1	PEKT02000009.1	813225	813226	Synonymous	cds-PIS49792.1
PEKT02000009.1	811685	814102	tac1	PEKT02000009.1	813234	813235	Synonymous	cds-PIS49792.1
PEKT02000009.1	811685	814102	tac1	PEKT02000009.1	813243	813244	Synonymous	cds-PIS49792.1
PEKT02000009.1	811685	814102	tac1	PEKT02000009.1	813264	813265	Synonymous	cds-PIS49792.1
PEKT02000009.1	811685	814102	tac1	PEKT02000009.1	813363	813364	Non-synonymous	cds-PIS49792.1	560	E	D
PEKT02000009.1	811685	814102	tac1	PEKT02000009.1	813378	813379	Non-synonymous	cds-PIS49792.1	565	E	D
PEKT02000009.1	811685	814102	tac1	PEKT02000009.1	813562	813563	Non-synonymous	cds-PIS49792.1	627	S	G
PEKT02000009.1	811685	814102	tac1	PEKT02000009.1	813681	813682	Synonymous	cds-PIS49792.1
PEKT02000009.1	811685	814102	tac1	PEKT02000009.1	813702	813703	Synonymous	cds-PIS49792.1
PEKT02000009.1	811685	814102	tac1	PEKT02000009.1	813705	813706	Synonymous	cds-PIS49792.1
PEKT02000009.1	811685	814102	tac1	PEKT02000009.1	813735	813736	Synonymous	cds-PIS49792.1
PEKT02000009.1	811685	814102	tac1	PEKT02000009.1	813756	813757	Synonymous	cds-PIS49792.1
PEKT02000009.1	811685	814102	tac1	PEKT02000009.1	813801	813802	Synonymous	cds-PIS49792.1
PEKT02000009.1	811685	814102	tac1	PEKT02000009.1	813807	813808	Synonymous	cds-PIS49792.1
PEKT02000009.1	811685	814102	tac1	PEKT02000009.1	813822	813823	Synonymous	cds-PIS49792.1
PEKT02000009.1	811685	814102	tac1	PEKT02000009.1	813951	813952	Synonymous	cds-PIS49792.1
PEKT02000009.1	811685	814102	tac1	PEKT02000009.1	813956	813957	Non-synonymous	cds-PIS49792.1	758	E	G
PEKT02000009.1	811685	814102	tac1	PEKT02000009.1	813967	813968	Non-synonymous	cds-PIS49792.1	762	S	P
PEKT02000009.1	811685	814102	tac1	PEKT02000009.1	813979	813980	Non-synonymous	cds-PIS49792.1	766	A	T
PEKT02000001.1	559186	561039	upc2	PEKT02000001.1	559341	559342	Synonymous	cds-PIS58816.1
PEKT02000001.1	559186	561039	upc2	PEKT02000001.1	559668	559669	Synonymous	cds-PIS58816.1
PEKT02000001.1	559186	561039	upc2	PEKT02000001.1	560643	560644	Synonymous	cds-PIS58816.1
